# Supplementary material for: Exploring the Mechanism of 2,4-Dichlorophenoxyacetic Acid in Causing Neurodegenerative Diseases Based on Network Toxicology and Molecular Docking
Source: Int J Mol Sci. 2025 Dec 12;26(24):11980. doi: 10.3390/ijms262411980 (PMC12732694; doi:10.3390/ijms262411980)
Supplement: Supplementary file 1 [file ijms-26-11980-s001.zip]

Archive with 3 entries (3 files):
- 2,4-D Predicted targets.xlsx
- Neurodegenerative disease targets.xlsx
- Supplementary Figure.pdf
