# Supplementary material for: Exploring the Mechanism of 2,4-Dichlorophenoxyacetic Acid in Causing Neurodegenerative Diseases Based on Network Toxicology and Molecular Docking
Source: Int J Mol Sci. 2025 Dec 12;26(24):11980. doi: 10.3390/ijms262411980 (PMC12732694; doi:10.3390/ijms262411980)
Supplement: Supplementary file 1 [file ijms-26-11980-s001.zip › 2,4-D Predicted targets.xlsx]

## Sheet: Sheet1
Target Name
GRIA2
NR1I2
CTSD
PREP
TTR
HTR2C
THRA
GSTP1
APEX1
SCN3A
PTGER1
PPARD
P2RX4
CHRNA4/CHRNB4
TOP1
GUSB
CPT1B
CYP3A4
CHRM5
GLRA1
PTGER2
SLC9A1
LGALS3
TBXA2R
PTPN2
ADAM10
PLAU
PLAT
CDK1/CCNB1
CCR1
CFD
PDGFR
CHRNA1/CHRNB1/CHRND/CHRNG
SERPINE1
TYMP
BRD2
FPR1
PIN1
CHRM2
AOC3
SCN4A
NOS3
EPHB2
TOP2A
CDK5
ADRB1
PRSS1
TACR2
C5AR1
C5AR1
DPP9
PSMC5
CLK4
NFKB1
DPP8
SLC6A5
KLF5
NFE2L2
DUSP3
GPR120
PSMB5
PTPN6
DPP7
RORB
TRIM24
PTGS1
PRCP
AKR1C2
NT5E
QRFPR
ERAB
NTRK3
NOX1
KLK7
SLC1A1
PLA2G2A
CDC25B
CDC25C
ATG4B
SLC2A1
CAPN1
GPR35
SCN2A
CASP6
HPGD
S1PR4
GRIN1/GRIN2B
ALXR
AVPR1B
PNMT
ERAP1
SLC1A3
SLC1A2
HDAC5
SLC6A2
GBA1
F13A1
BCR/ABL1
PPARA
KMO
RNPEP
FABP1
CSNK2A1
CSNK2A2
CA2
CA7
CA14
CA9
CA5B
CA5A
CA13
NOTUM
HCAR2
PIM1
PPARG
CA1
CA3
CA12
CA4
FOLH1
