# Supplementary material for: Exploring the Mechanism of 2,4-Dichlorophenoxyacetic Acid in Causing Neurodegenerative Diseases Based on Network Toxicology and Molecular Docking
Source: Int J Mol Sci. 2025 Dec 12;26(24):11980. doi: 10.3390/ijms262411980 (PMC12732694; doi:10.3390/ijms262411980)
Supplement: Supplementary file 1 [file ijms-26-11980-s001.zip › Neurodegenerative disease targets.xlsx]

## Sheet: Sheet1
Gene Symbol
PLEKHG5
PARK7
KIF1B
MTHFR
MFN2
PINK1
ECE1
RHD
RHCE
YARS1
FOXD3
DNAJC6
IL23R
TNNI3K
ABCA4
AGL
DBT
ATP1A1
NOTCH2NLC
ECM1
ZNF687
MUC1
GBA1
LMNA
CADM3
MPZ
NCF2
INAVA
REN
IL10
TLR5
PSEN2
ADAM17
MPV17
ABCG8
HTRA2
ZAP70
IL37
HOXD10
PDE11A
BMPR2
CTLA4
FARSB
SLC19A3
SP110
GIGYF2
ATG16L1
SAG
PDCD1
CAV3
CX3CR1
CCR2
GBE1
CBLB
POGLUT1
SEC61A1
RAB7A
ATP2C1
DZIP1L
GYG1
MME
GNB4
EIF4G1
DNAJB11
HTT
PROM1
UCHL1
PHOX2B
HSD17B13
PKD2
PPM1K
SNCA
ADH1C
TRIM2
GDNF
HEXB
PDE8B
APC
SAR1B
HARS1
SH3TC2
IRGM
SQSTM1
DHX16
HLA-DQA1
HLA-DQB1
HLA-DPB1
ITPR3
TREM2
PKHD1
SLC17A5
ELOVL4
BCKDHB
SEC63
FIG4
ENPP1
RAB32
LPA
PRKN
TBP
IL6
HNRNPA2B1
GARS1
SFRP4
PGAM2
CHCHD2
NCF1
HSPB1
CD36
ABCB4
ABCB1
PON1
PON2
ARPC1B
IRF5
NOS3
PRKAG2
GATA4
NEFL
LYN
JPH1
GDAP1
PMP2
TNFRSF11B
TG
NDRG1
ZFAT
SLURP1
FOCAD
VCP
ABCA1
CRB2
LRSAM1
GLE1
PTPA
SURF1
NOTCH1
DHTKD1
PHYH
RET
EGR2
SLC25A16
PSAP
PLAU
SFTPA2
SFTPA1
LRRK2
APOE
SNCA
APP
MAPT
BSCL2
PRNP
PSEN1
BDNF-AS
GBA1
NPC1
PRKN
HNRNPUL2-BSCL2
TNF
ACE
ATP7B
IL6
TARDBP
SQSTM1
FOLR1
POLG
VCP
HTT
PARK7
GAA
TGFB1
VWF
ATP13A2
PSEN2
CLN3
GLA
MTHFR
SPG11
NOD2
HEXA
GRN
PIK3CA
SOD1
LMNA
TP53
GALC
PINK1
SMPD1
IL10
NPC2
GFAP
CTLA4
NEFL
ATR
MFN2
RYR1
SETX
PSAP
PLA2G6
IFNG
FUS
ATXN2
ERCC2
DCTN1
UCHL1
AKT1
MPZ
TREM2
STAT1
NOS3
CTSD
GBE1
PKD2
HLA-DRB1
HBB
TH
CACNA1A
ATXN3
PANK2
ABCA4
BDNF
ATP7A
HFE
NOTCH3
PLP1
DYNC1H1
LOC106627981
TPP1
CP
KIF1A
SACS
IL1B
FIG4
CFTR
SLC17A5
EPM2A
GJB1
SH3TC2
GDAP1
F2
PYGM
ARSA
PRF1
HLA-DQB1
HEXB
TRPV4
RET
HSPB1
PTEN
TTR
AARS1
SLC6A3
PLEC
INS
ABCD1
ASPA
GLB1
MEFV
CLN6
IDUA
COL4A1
AGL
G6PC1
DNM2
SERPINA1
ATM
CRP
CSF1R
WFS1
TBP
KIF5A
OPTN
H19
STAT3
CYBB
PMP22
CTNNB1
ABCA1
PPT1
PON1
CLN5
CEP290
NLRP3
SLC37A4
AR
INF2
CBS
CHAT
VHL
COMT
F5
PRX
C9orf72
TBK1
SPG7
MPO
IGHMBP2
IFIH1
TTN
VPS13A
SORL1
NEFH
ALS2
NAGLU
SMN1
MECP2
SLC2A1
CHCHD10
TLR4
BUB1B
APOA1
APOB
VEGFA
PDGFRB
DNMT1
ASAH1
LRP5
HSPD1
LYST
LAMP2
PPARG
MME
CFH
MT-ND1
VPS35
FAS
GJC2
GCDH
HSPG2
MFSD8
ZFYVE26
MYH7
VDR
LAMA2
MUC1
AIFM1
FXN
EPAS1
FLG
NTRK1
CREBBP
ITPR1
COL6A3
NEB
IL12RB1
SIGMAR1
BRAF
SCARB2
IL12B
LMNB1
HLA-B
HSPB8
NFKB1
MCOLN1
NDP
MTOR
ALB
MMP9
DNAJC5
CHMP2B
LDLR
BRCA1
OPA1
FTL
EGR2
JPH3
USH2A
ATN1
ATXN1
TNFRSF1A
FBXO7
TSC2
SLC22A5
SPAST
RTEL1
LRSAM1
AFG3L2
VAPB
VPS13B
CTNS
CHD7
SURF1
AGT
KMT2D
PLEKHG5
EGFR
TWNK
SCN1A
GCH1
DNAJC6
WT1
KRAS
ANO5
SYNJ1
CYP27A1
PNKP
LIPA
MIR21
CUBN
ATL1
IDS
MTR
NTRK2
TERT
FMR1
POLR3A
JAK2
ATP1A3
BICD2
SBF2
NF1
IL1RN
AARS2
NGF
TG
NOTCH2
VPS13D
PTPN22
DMD
DNM1L
BRCA2
LITAF
GNE
MATR3
COL2A1
BCKDHA
NHLRC1
NDUFS4
EIF2B5
SPTLC1
CLN8
POMGNT1
GDNF
CCL2
DYSF
NPHP1
CPT2
ATXN7
ELANE
HSD17B10
FN1
SCN4A
CST3
ALPL
GNAS
SYNE1
HRAS
NEU1
COQ2
SLC12A3
GM2A
MYH14
ELN
UBQLN2
GARS1
HTRA2
RNF216
GAN
SGSH
TYROBP
LPL
HADHA
WDR45
ADAR
FAT4
TOR1A
REEP1
PEX1
FA2H
CLCN1
CAV3
ADAMTS13
NOTCH1
C3
MMP2
CDKN2A
TYMP
MIR146A
VRK1
IGF1
TNFRSF11B
DST
SCN9A
PHYH
NEK1
HNRNPA1
ACD
HTRA1
AGRN
TREX1
SLC52A2
MYH9
CACNA1S
FANCA
CRB2
FBN1
FGA
DLD
SPTAN1
NDRG1
PNPLA6
ANXA11
ADCY5
PLAU
BCKDHB
PMM2
MIR29A
COL6A2
YARS1
ABCA7
ACHE
HMGCR
CTSF
CYBA
ERBB4
SAMHD1
MT-ATP6
ACADVL
SLC52A3
HMOX1
BACE1
APTX
FOXP3
VPS13C
NDUFV1
CASP8
SOD2-OT1
NSD1
ABCC8
DES
SCN8A
PGK1
PIEZO1
MAOA
COL1A1
FGD4
CACNA1G
ABHD12
TMEM67
TSC1
EDNRB
NCF2
SOX10
FGFR3
INVS
CXCL8
KARS1
POLR3B
COL4A5
SNCB
CD40LG
HLA-DQA1
PNPLA2
FUCA1
HNRNPA2B1
COL6A1
TUG1
PRRT2
RAB7A
AIRE
MTMR2
RPL36A-HNRNPH2
SCN5A
CAPN3
NPHP3
FGFR1
GIGYF2
COL4A3
RAD51
ATP1A2
RNF213
C19orf12
TRIM32
CDK5
MIR133B
CAPN1
INSR
ITM2B
LRP2
BMP4
IL4
STIM1
IL1A
ZEB2
PDHA1
OTC
REN
GYS1
TFG
LRP1
DARS2
ALDH18A1
CTSA
LOC107133510
IL2RA
UBE3A
AGTR1
SH2D1A
PRKCSH
SLC5A7
PDGFB
L1CAM
GATA2
CTC1
GUSB
RRM2B
PRKAG2
MMACHC
PYGL
ESR1
STUB1
DNAJB2
ATRX
ATP2A2
SUCLA2
COL4A2
HNF1B
EPG5
FASLG
A2M
BIN1
TIMM8A
G6PD
CXCR4
SLC4A1
DDC
CRYAB
PHKA2
SDHB
TLR2
SUMF1
SLC20A2
AAAS
BAG3
RELN
HADHB
CEP164
ANG
IFT172
CACNA1H
ACTA2
PTPN11
ACTB
DNAJB6
BEST1
ICAM1
GYG1
POMT1
COL12A1
EIF4G1
CD40
TK2
TIA1
MMP1
IL2
CAV1
GJA1
MIR125A
PAX2
PHKA1
EIF2B2
F8
NPHS1
ANKRD11
FBLN5
PEX7
NR4A2
TUBB4A
AHI1
LOC106099062
SLC25A4
LRPPRC
BCS1L
CHRNA4
DAG1
SDHA
KCNJ11
HSD17B4
CYP7B1
IL23R
MORC2
KIF1C
DNMT3A
MYBPC3
ADAM17
PRKAR1A
IRF8
WNK1
FLNC
PFKM
PFN1
HPRT1
MARS1
NDUFS1
TAF1
ACADM
FCGR2A
PGM1
BBS1
GANAB
ERBB2
SERPINE1
SMAD2
NOS2
EIF2AK3
TTBK2
UBA1
ARSB
MAG
SLC19A3
NR3C1
AMACR
LAMA5
PNKD
GRIN2B
SLC6A8
COL17A1
ABCC6
BCL2
ADIPOQ
NCF1
LRBA
LEP
MIR155
SCO2
ADA
TTC21B
TUBA4A
SLC16A2
IL17A
NARS2
MDH2
PRPS1
OPA3
EZH2
PRKAR1B
SI
FKRP
ACTA1
BCHE
COQ8A
SMAD4
KIF1B
RNASEH2C
MKS1
SAMD9L
HBA2
HGSNAT
FGB
PC
PRKCG
FGF23
ERCC8
HBA1
ANO10
MYO7A
HK1
ACO2
DBT
ABL1
ABCB4
MPV17
DHTKD1
GAS5
EIF2B4
SGCE
SOD2
LINC02605
SELENON
GRIN1
MBL2
PIK3CD
SLC12A6
B2M
RBCK1
TFRC
EIF2AK2
CD2AP
PROM1
RUNX1
SPEG
LTBP3
ERCC6
EXOSC3
ELOVL4
PIK3R1
NRAS
GSN
MYH2
TMEM106B
SMAD3
KIT
THAP1
MT-ND5
EP300
CCR5
NEK8
SPTBN2
MT-CO1
RNASEH2B
KCNQ2
CPS1
PPARGC1A
MIR320A
GPC3
NPHS2
DSP
SRCAP
MIR17
GALNS
PAH
NDUFS7
ACAD9
TGFBR2
ACAN
SPART
FGFR2
ISG15
EDN1
WWOX
PON2
MIR223
COL3A1
HEPACAM
ETFDH
MSH6
GP1BA
PTPRC
EMD
POLG2
ADAM10
RAI1
MIR132
GLRA1
NDUFAF6
SCN11A
AP5Z1
SCN2A
POMGNT2
CASR
ELP1
PCNT
DYRK1A
OFD1
F9
NDUFAF5
KDM1A
DBH
TTC19
GNPTAB
RPGRIP1
NLRP1
KMT2B
ASS1
NFKBIA
GUCY2D
CHCHD2
GLE1
MYOT
MECOM
SLC30A10
FLNA
FANCM
SERPINI1
DHCR7
SGCD
PCCB
EPRS1
KCTD7
OCRL
PLCG2
NEAT1
SGPL1
KCNC3
NKX2-1
DHCR24
IL18
PSMB8
IFNGR2
PCNA
TBC1D24
MIR34A
MT-ND2
SREBF1
DOCK8
CDH1
RFC1
PIEZO2
PEX6
DLAT
XPNPEP3
CSTB
GMPPB
CTSK
COL18A1
PCCA
MYO5B
GSK3B
SLC1A3
GRM1
AIMP1
PDYN
CCDC88C
RNASEH2A
SLC25A46
MTTP
RAB39B
DGUOK
COL1A2
IFNGR1
COX10
KCNJ10
MYO5A
IQCB1
GRIN2A
CD36
GATA3
RPE65
MYC
SNCAIP
APBB1
DNAJC13
ETFA
CDKN2B-AS1
MLC1
MIR22
ENG
WASHC5
IGF1R
ITGB2
NAGA
HLA-A
SGCA
PHKB
UBTF
POMT2
JAK1
MCCC1
ATXN8OS
DOCK6
PEX10
XDH
FLNB
HARS1
SPTLC2
CNTNAP2
SDCCAG8
CYP27B1
PEX5
LDHA
JAG1
CIITA
MTM1
MIR140
MAOB
HIF1A
FARS2
AKT3
TNFAIP3
ARID1B
MAN2B1
FOXRED1
PIK3CG
MTRFR
MALAT1
IKBKG
ATAD3A
FLVCR1
NFE2L2
XIAP
FKTN
EPO
HAX1
VAC14
CAT
DDHD2
ALDOA
PTGS2
MRE11
MYH3
ARX
GPHN
ECHS1
BTD
RPS27A
LMX1B
TCF4
TRNT1
ITGB3
MTRR
PDHX
BTK
MLH1
ENPP1
TGM6
SAMD9
SLC12A1
SPR
CYP17A1
NRXN1
AGER
FTH1
LIG4
ARG1
CLU
TRAPPC11
PLCE1
LAMB2
TNFSF11
STXBP2
IBA57
HDAC4
NDUFV2
FHL1
TTPA
BRAT1
TSEN54
L2HGDH
MSH2
SHH
SLC25A15
DCAF17
MIR451A
GATA1
WAS
GLDC
MMP3
KIAA0586
RBP4
ACOX1
DNMT3B
AGA
COASY
EIF2B3
RIPK1
ASPM
MAP2K1
PLG
IKBKB
IDH1
REST
FOXG1
ABCB1
CETP
SFTPC
CDH2
TF
PRPH
CLCN2
MUSK
MYD88
INPP5E
ANKRD26
P2RY12
SNX14
PHKG2
DSG1
ALMS1
SERAC1
MED25
SETD2
SPTBN4
ATP1A1
COL5A1
SERPINC1
TOR1AIP1
RPGR
SMARCAL1
LBR
MTFMT
DOK7
IL13
TSFM
DNA2
PRKRA
MT-ND6
RAF1
XRCC1
KMT2A
RARS2
APC
COL11A1
ACP5
POLR1C
TGFBR1
ABCB11
CD4
FAN1
KCNQ1
MT-CO2
PIK3R2
EARS2
XPR1
SLC33A1
TYR
DVL1
ATL3
KCNA1
BBS4
TAF4
KIF7
CERNA3
AMPD2
CR2
CD55
HINT1
GYS2
CFI
GNS
BMP2
TBXAS1
TNNI3
GNB4
MT-ND4
SIL1
MEF2C
XK
RAG2
LRP4
MAPK1
DPYD
CLPB
ACSF3
CYCS
MIR126
TOMM40
PCSK9
MSTO1
GCK
JAK3
COX15
CD19
HERC1
MT-ND3
CCND1
GNAO1
ETFB
PIGN
GBA2
PINK1-AS
BPTF
CDKL5
SLC6A19
STXBP1
ATP2A1
SMN2
ABCA3
VARS1
ITGA3
GLUD1
NCSTN
ERLIN2
ADA2
HIBCH
F13A1
GOSR2
PNPT1
PRPH2
NDUFS2
PEX2
EIF2AK4
PIGA
PABPN1
CLCN7
GFPT1
BLM
TNNT2
ALG8
TPO
MT-TL1
PLD3
ANK3
CASP3
C4A
MIR29C
AP4B1
VLDLR
COQ4
KAT6B
STING1
GLI2
SMCHD1
TECPR2
LRP6
ATG16L1
GJB2
TCAP
ISCU
AGK
MIF
CPLANE1
MCCC2
ANO3
HERC2
COQ9
MIR146B
TCIRG1
SEPSECS
F7
BCAP31
PDE8B
SDHD
CNGB3
SLC18A2
IDH2
MED12
SERPINF1
RAPSN
RANBP2
CFB
LCAT
RARS1
PTCH1
HUWE1
ENTPD1
EGF
GAMT
MIR145
ALG2
SLC25A13
PEX16
TBCD
POMC
MYO18B
PEX26
ECM1
KCNH2
GTPBP2
MANBA
RETREG1
TAP2
LONP1
LOC109504728
VCAN
MEGF10
TUBGCP6
CARD9
MMUT
MIRLET7C
FBXL4
NPPA
TPM3
MAP1B
SEC63
KCNMA1
MIR210
SUOX
MEG3
SMARCA2
NDUFS3
SPP1
IL7R
SCP2
YARS2
APOL1
ANKS6
SYP
ABHD5
RB1
LDB3
SHANK3
ENO3
PGAM2
SGCB
RMND1
ABCB7
SRC
MLYCD
ITGB4
MT-CYB
SLC26A1
SEC61A1
SZT2
CNNM2
MEN1
SLC6A4
GFER
FGF14
STAT5B
GAD1
NUS1
SUCLG1
AUH
MIR34C
RYR2
RDH12
TAP1
RIGI
NUP107
SIRT1
VAMP1
MYO9A
MARS2
NDUFA1
CHRNE
LTBP4
SAR1B
DHDDS
CAST
NF2
MOG
TPM2
SNAP25
PYCR2
TPK1
TMEM43
TBCE
NDUFA10
APOC3
HDL3
SLC11A1
TRPC6
B3GAT3
NAGS
PVT1
SAG
TGFB2
MAN1B1
LPIN1
IGF2
ALDH7A1
MIR142
AMPD1
PDCD1
MT-TK
AP3B1
LAMA3
MECR
SOX9
KCNA2
SOX2
RHO
ATP6AP2
LIPC
DPAGT1
GSTM1
AGXT
LOC108663987
CTSB
NBN
WRN
GPT2
PODXL
SLC25A20
MET
MYL2
TANGO2
TYK2
NDUFS8
SALL1
MIR143
ERCC4
DNAJB11
PMPCA
SEPTIN9
NDUFAF2
PCLO
LARS2
HAMP
AVPR2
NDUFS6
IREB2
PCSK1
MGME1
SBF1
SKIC3
MIR15A
HYCC1
ANK1
NUBPL
COL9A1
NIPA1
RAB3GAP2
DMXL2
MAF
BSND
SPATA22
GAPDH
NGLY1
FCGR2B
KCNJ2
FTO
ACTN4
CYP2U1
NLRC4
TOP3A
TPI1
PEX12
ADNP
USP8
XRCC4
LAMA1
DAO
KCND3
ZSWIM6
RTN2
KDM6A
MTO1
PAX6
CDK5R1
CISD2
MACF1
KRT5
TULP1
SETBP1
COL13A1
MICU1
ADRB2
OBSL1
NDUFA9
AKT2
KCTD17
SBDS
TRPM6
SLC40A1
SLC19A1
FANCI
QDPR
ITCH
HMGB1
ATXN10
FDX2
UNC13A
DNAH8
IRF2BPL
CHKB
KCNT1
RNASET2
ALDOB
TUBB3
IVD
F12
MIR144
FANCD2
CFAP410
STAT4
CHRNG
CYP1B1
SLC6A5
ASL
CBL
FAH
SGCG
PGR-AS1
CHRNA3
RAB27A
CD8A
HSPB3
SDHC
CALM3
MIR98
CDKN1C
MYO15A
ALG14
VPS41
PMS2
NPPB
CNTN1
LARGE1
CCNF
PRKCD
B4GAT1
MIAT
ANGPT2
SLC1A2
SKIC2
CPT1A
CENPF
MMAA
PDSS2
WNT1
CACNA1D
TMEM70
SYNGAP1
AP4M1
TCN2
LPA
BCYRN1
GSTP1
TRMU
KRIT1
MERTK
ORAI1
AMN
FCGR3A
SOS1
MYPN
ATP5F1A
ITGAM
DPM1
NRG1
TAF15
FLAD1
SERPINA3
SLC18A3
C1S
ABCC2
CERKL
PGAP1
TDP1
FADD
AFG2A
SCO1
GFM1
CHD8
IL6R
IL2RG
DDHD1
PRDX1
B3GALNT2
CCR2
TCTN3
COQ6
LRP12
CASK
TJP2
PEX13
SRRM2
QARS1
HLCS
ALG1
EIF2B1
GRIA3
PEX3
RUNX2
NOS1
LEPR
DUOX2
POGLUT1
GATM
HDAC6
S100B
RAB33A
PLCB1
PDGFRA
IARS2
FGF20
AIPL1
TMEM237
SERPINH1
OAT
GOLGA2
HGF
YY1
SERPING1
CDK5RAP2
RXYLT1
CUL3
CSF3
RBM8A
DLL1
PEX19
CACNA1C
NDUFA13
TRIP11
RBBP8
COMP
SELE
LOC108663996
CNTNAP1
MAPKBP1
PEPD
TGM1
MYBPC1
NDUFA2
NDUFA12
HYDIN
FANCG
TFAM
JUN
SMAD9
CYP19A1
SFTPB
GPI
HLA-C
DMPK
SPTB
HCFC1
SPG21
CCL5
PEX11B
SYT2
KL
PNP
MPDZ
IL5
WNT5A
CHEK2
LAMB1
CAD
TLR3
CHIT1
MTHFD1
PHGDH
PSENEN
CD27
FREM1
ADSS1
GRID2
ITPR3
CYP2D6
MIR106B
EHMT1
KDM6B
FGF2
DSCAM
SCN10A
HSPA4
COL5A2
MMAB
HP
CYP11A1
POMK
MBD5
HLA-DPB1
LTA
PDE2A
COL25A1
NALCN
CDKN1B
ATF6
WDR62
SLC19A2
TBCK
CDC42
EDNRA
TALDO1
MIR221
CEP104
TMEM230
MIR27A
COQ8B
PUS1
SMARCA4
GPT
ATP6V0A2
RBP3
GNAL
TCF7L2
FASTKD2
AVP
SLC25A22
ACY1
ABAT
TAFAZZIN
RYR3
CYP24A1
TNFRSF13B
DKC1
NPHP3-ACAD11
CALM2
EBP
TEK
SON
FKBP10
WDR73
DRD4
STAR
DCC
HCRT
DLG4
EXT2
POLGARF
ATP2C1
MYH11
DDX3X
CD14
ERCC3
HADH
GALK1
HNRNPH2
ATP2B3
HECW2
MCPH1
RLBP1
TRPM7
VPS16
MRPS22
TRIP4
ANKLE2
PDE6B
SYNE2
ACADS
MT-CO3
MIR26B
PDP1
IRAK4
PHOX2B
TMEM126B
IFNA1
PEX14
MYORG
NDUFAF4
SCNN1B
PDE10A
PNPLA8
UBAP1
PRPF8
DRD3
SLC34A3
SMC1A
FANCC
FH
KDR
CD59
PTS
RAC1
ALK
VCAM1
ALDH3A2
CLTC
PXDN
SLC46A1
MIB1
MUTYH
CEBPA
STN1
NR2E3
TACO1
BAX
SLC25A24
CTSC
TUBA1A
KLHL40
RHOA
P4HB
FGG
AFG2B
BCL11A
MT-ATP8
PKLR
WDFY3
SLC1A4
FAT1
MGP
ERCC6L2
CRX
EXOSC8
TUFM
MAPK3
P3H1
ACAT1
CA2
MAP2K2
TFR2
RNF170
PARN
SYN1
CHMP1A
MAGEL2
RAB3GAP1
UNC80
NFKB2
RS1
ACTN2
DARS1
STAT2
GNB1
ALDH5A1
ACE2
COLQ
DNASE1
BMP6
KBTBD13
DGKE
KIDINS220
ATRIP
NDUFAF3
MOGS
HOTAIR
TNFRSF1B
TMEM240
MCM3AP
HNRNPDL
USH1C
CHUK
NDUFB9
CALR
CHRND
GCLC
FZD4
DNM1
UNC45A
DCLRE1C
PURA
ITK
CHM
STX11
DIAPH1
MIR141
SLX4
ZC4H2
TGFB3
GC
NT5E
BRIP1
CEP63
GH1
SYK
PACRG
IL1R1
MITF
PARS2
CRPPA
POPDC1
MADD
HSPA9
KDM5C
PKP2
FGF8
VARS2
TTN-AS1
ARL6IP1
TNPO3
YWHAE
TCOF1
SLC25A19
VPS33A
PGM3
OCLN
GNPTG
GLIS3
STK11
PCDH12
MIR494
GALT
PQBP1
MIR7-3HG
APC2
GGT1
ERLIN1
PDE4D
KLHL41
NOTCH2NLC
REEP2
CARD14
AP4E1
MYO6
MIR29B1
MIR93
EMC1
ARHGEF10
MYH6
VAMP2
ALG12
SYT1
NR3C2
EPCAM
OTOF
SELP
POLR1A
MIR342
COX5A
CX3CR1
RAB9B
TLR7
OTX2
NFU1
KAT6A
LRRK1
PPIB
NPY
GLRB
RAD51C
MAGT1
HARS2
NCF4
SLC39A8
PTPN23
ELAC2
MIRLET7B
MMP14
CFL2
PPARA
LTBP2
EEF1A2
MIR122
MIR30A
DHFR
TIMP1
CEL
ABCD4
DCX
IFT74
PREPL
ADSL
GABRG2
ADH1C
CALM1
PMP2
GLS
MIRLET7D
UNC45B
USP18
SDHAF1
PCDH19
ANOS1
KIF11
CHRNB1
DICER1
WNK4
COX20
SATB2
STAC3
ARMC5
RERE
MFF
PDE6A
CTNS-AS1
DRD2
ABCC9
NMNAT1
CYLD
TWIST1
RNASEH1
CRH
PDK3
NBEAL2
RBFOX1
TUBB
PPOX
INPP5K
TAB2
ETHE1
KCNV2
SLC11A2
KLC2
EXT1
SPINK5
TGM2
MIR150
CHRNA1
NFIX
LPIN2
SLC39A14
HACD1
LIFR
EEF2
PACS1
GTPBP3
ADAMTSL4
FDXR
MTPAP
DOCK7
CLPP
SUFU
DOCK3
SFTPD
MT-TS1
GSR
SLC25A1
OPHN1
UBB
MIR214
PPP2R5D
GSS
LOX
ATP6V1B1
CC2D1A
VEGFC
LMBRD1
PAX3
BCKDK
POR
NEUROD1
VCL
CCL11
ALAS2
PPP2R2B
GSTT1
LOC109461479
ZMPSTE24
LOXHD1
HSPA5
MIR107
PIGO
ATF4
HACE1
AP1S2
ACTG1
HNRNPH1
CXCL12
RELA
PLOD2
RPS6KA3
HOGA1
VPS53
FLT3
PLAT
DHX16
MBP
PUM1
ERBB3
LRAT
GLUL
SPARC
CASP1
PCK1
[truncated: 9,766 more rows]
